# Supplementary material for: Association of fetal eye movement density with sleeping and developmental problems in 1.5-year-old infants
Source: Sci Rep. 2022 May 17;12:8236. doi: 10.1038/s41598-022-12330-1 (PMC9114104; doi:10.1038/s41598-022-12330-1)
Supplement: Supplementary file 2 — Supplementary Information. [file 41598_2022_12330_MOESM2_ESM.csv]

Gestational weeks at ultrasound examination	nulliparous or multipara	maternal age at delivery	gestational weeks at birth	birth weight	child sex	fetal eye movement density	Night awakening	Sleep for ?9 hours during the night (20:00-8:00)	Bedtime after 22:00	CBCL abnormality in total score	CBCL abnormality in internalizing score	CBCL abnormality in externalizing score	CBCL T score of total problem	CBCL T score of internalizing problem	CBCL T score of externalizing problem
28	1	40	38	2920	1	6.00	1	1	0	0	0	0	51	45	43
29	0	24	40	3070	1	5.56	1	0	0	0	0	0	59	52	56
37	1	38	38	3180	1	16.88	0	0	0	0	0	0	30	38	36
29	0	42	39	2435	2	12.93	0	0	0	0	0	0	56	52	51
30	1	29	38	3000	1	8.42	0	1	0	0	0	0	38	38	46
30	0	36	40	3650	2	6.41	1	0	1	0	0	0	55	52	51
29	0	41	37	2990	1	10.31	1	1	1	0	0	0	58	55	53
30	0	36	41	3095	2	11.22	1	0	0	1	1	1	66	63	65
31	1	37	40	3180	1	4.70	0	0	0	0	0	0	53	45	57
37	1	36	41	3755	1	6.86	1	0	0	0	0	0	58	49	56
37	1	36	38	3120	1	13.65	1	0		0	0	0	40	38	43
29	0	38	35	1196	2	9.27	0	0	0	0	0	0	43	38	48
36	0	21	40	3885	1	14.42	0	0	1	0	0	0	48	49	50
37	1	38	38	3085	1	12.19	1	0	0	1	0	1	61	55	65
36	1	33	37	2565	2	9.80	0	0	0	0	0	0	56	55	55
37	1	31	39	3205	1	13.02	0	1	1	0	0	0	48	38	46
36	1	41	37	2340	2	8.67	1		0	0	0	0	52	52	55
36	1	38	40	3535	2	8.98	1	0	0	0	0	0	56	57	50
36	0	34	41	3255	1	20.93	0	1		0	0	0	40	38	43
29	1	36	36	2340	2	10.98	1	1	0	1	0	0	60	55	56
32	1	28	37	2355	2	10.56	0	0	0	1	0	0	61	55	59
36	0	35	37	2970	2	9.43	0	0	0	1	0	1	64	57	68
29	1	32	38	3360	2	11.71	1	1	0	0	0	0	53	55	50
36	0	19	40	3630	1	8.03	1	1		0	0	0	55	38	59
32	0	35	37	2670	2	8.46	1	0	1	0	0	0	59	49	59
36	1	29	39	3150	1	7.32	1	0	0	1	0	1	65	52	69
37	0	42	41	3255	1	9.96	1	0	0	1	0	1	65	57	63
37	1	33	37	2580	2	10.14	0	0	0	0	0	0	45	38	51
36	1	38	38	2985	1	9.17	0	1	0	0	0	0	30	38	36
37	1	42	39	3000	1	9.00	0	1	0	0	0	0	52	55	50
34	1	35	39	2600	2	4.21	1	1	0	0	0	0	46	45	48
33	0	36	38	2820	1	12.98	0	1	1	1	0	1	66	57	66
34	1	38	38	2990	1	11.60	0	0	0	0	0	0	51	45	53
29	1	33	40	3045	2	5.77	0	1	1	1	0	0	60	49	59
34	0	30	41	3615	1	14.04	0	0	0	1	0	1	63	55	68
31	1	36	41	3590	2	9.44	1	1	1	0	0	0	42	38	50
37	0	30	41	2970	2	6.03	0	1	1	0	0	1	59	59	62
36	0	39	37	2910	1	8.26	1	0	0	0	0	0	54	38	59
29	1	28	37	2635	2	6.78	1	0	0	1	1	1	61	60	64
33	1	30	38	2600	1	7.63	1	1	0	1	0	1	61	59	65
29	1	28	39	3258	1	10.78	1	0		1	0	0	61	55	57
32	1	33	37	2490	2	7.82	1	1	0	0	0	0	48	45	50
33	1	33	38	2545	2	17.54	1	0	0	0	0	0	49	38	43
36	0	37	39	3715	1	6.26	1	0	0	0	0	0	48	45	46
34	0	34	40	3030	1	9.33	1	0	0	1	0	1	64	57	65
35	0	18	40	2500	2	7.84	1	0	0	0	0	0	45	49	46
34	1	38	40	3400	1	8.00	1	0	0	1	0	1	62	55	60
37	1	31	40	2765	2	14.00	1	0	0	0	0	0	51	55	50
30	0	34	39	2280	2	10.95	0	0	0	1	0	1	61	57	65
31	0	35	40	3305	1	8.06	0	1	1	0	1	0	56	60	51
36	1	36	40	2508	2	7.72	1	0	0	0	0	0	43	38	46
34	0	28	36	1744	1	10.00	0	1	1	0	0	1	57	49	64
29	1	41	38	3002	2	6.12	1	0	0	0	0	0	54	57	53
36	0	30	37	2124	2	8.37	0	0	0	1	0	1	62	45	70
37	1	36	38	1756	1	10.56	1		0	0	0	0	58	52	55
37	0	32	40	2770	1	11.21	1	0	0	0	0	0	51	52	53
28	1	38	34	1622	1	7.10	1	1	0	1	1	1	65	62	65
31	1	46	37	1770	1	7.45	1	1	0	0	0	0	57	59	50
35	0	34	38	2622	2	11.94	0	0		0	0	0	47	38	43
34	1	33	39	2708	2	13.37	1	1	0	0	0	0	56	38	59
